# Supplementary material for: Surface Orientation and Binding Strength Modulate Shape of FtsZ on Lipid Surfaces
Source: Int J Mol Sci. 2019 May 24;20(10):2545. doi: 10.3390/ijms20102545 (PMC6566678; doi:10.3390/ijms20102545)
Supplement: Supplementary file 1 [file ijms-20-02545-s001.zip]

Archive with 2 entries (2 files):
- SI.pdf
- SMov.avi
